# Supplementary material for: Glucose and Inositol Transporters, SLC5A1 and SLC5A3, in Glioblastoma Cell Migration
Source: Cancers (Basel). 2022 Nov 24;14(23):5794. doi: 10.3390/cancers14235794 (PMC9738886; doi:10.3390/cancers14235794)
Supplement: Supplementary file 1 [file cancers-14-05794-s001.zip]

Archive with 2 entries (2 files):
- Supplement Brosch et al 2022.pdf
- Supplemental Video V1.avi
